# Supplementary material for: Hazara Nairovirus Requires COPI Components in both Arf1-Dependent and Arf1-Independent Stages of Its Replication Cycle
Source: J Virol. 2020 Aug 17;94(17):e00766-20. doi: 10.1128/JVI.00766-20 (PMC7431787; doi:10.1128/JVI.00766-20)
Supplement: Supplemental file 1 [file JVI.00766-20-sd001.xlsx]

## Sheet: Sheet1
	Gene ID	Full Name	siRNA 1.1	siRNA 1.2	siRNA 1.3	siRNA 1.4	siRNA 2.1	siRNA 2.2	siRNA 2.3	siRNA 2.4	siRNA 3.1	siRNA 3.2	siRNA 3.3	siRNA 3.4	AVG 1	AVG 2	AVG 3	AVG All
	COPA	coatomer protein complex, subunit alpha	0.317473	0.220474	0.380686	0.328371	0.22873	0.260262	0.212642	0.263721	0.291158	0.23775	0.184427	0.199429	0.311751	0.241339	0.228191	0.260427
	COPB2	coatomer protein complex, subunit beta 2 (beta prime)	0.860036	0.244068	0.32661	0.290522	0.407014	0.152463	0.193091	0.196384	1.01551	1.22191	0.921446	0.973515	0.430309	0.237238	1.0331	0.566881
	COPB1	coatomer protein complex, subunit beta 1	0.632076	0.63158	0.859557	0.608032	0.845416	0.845219	0.714808	0.807675	0.653343	0.695886	0.611555	0.57536	0.682811	0.80328	0.634036	0.706709
	AP2B1	adaptor-related protein complex 2, beta 1 subunit	0.579322	0.571647	0.837084	0.617935	0.692695	0.661417	0.5833	0.600632	0.886932	0.877664	0.804285	0.773757	0.651497	0.634511	0.83566	0.707223
	VAMP1	vesicle-associated membrane protein 1 (synaptobrevin 1)	0.662729	0.656701	1.13113	0.636033	0.642521	0.648426	0.606013	0.745102	0.73352	0.782842	0.785082	0.63559	0.771649	0.660516	0.734259	0.722141
	FAM62B	family with sequence similarity 62 (C2 domain containing) member B	0.670002	0.552444	0.660242	0.633769	0.718112	0.860816	0.798244	0.922085	0.726437	0.713493	0.63274	0.779525	0.629114	0.824814	0.713049	0.722326
	VPS13B	vacuolar protein sorting 13 homolog B (yeast)	0.91254	0.771446	0.999369	0.892744	0.502915	0.548372	0.382507	0.608038	0.819955	0.668742	0.769334	0.854677	0.894025	0.510458	0.778177	0.727553
	STX18	syntaxin 18	0.595397	0.533351	0.88304	0.738139	0.805118	0.962699	0.720929	0.83262	0.669581	0.758674	0.663489	0.696763	0.687482	0.830341	0.697127	0.738317
	VPS33B	vacuolar protein sorting 33 homolog B (yeast)	0.758977	0.691356	0.934005	0.937112	0.914806	0.831963	0.760984	0.771513	0.445317	0.530373	0.588056	0.749019	0.830362	0.819816	0.578191	0.74279
	EHD2	EH-domain containing 2	0.478697	0.530374	0.636036	0.738223	0.827326	0.815017	0.954208	0.903981	0.776815	0.732788	0.746444	0.820872	0.595833	0.875133	0.76923	0.746732
	ARHGAP10	Rho GTPase activating protein 10	0.634504	0.783193	0.787244	0.782915	0.613102	0.522804	0.796102	0.826274	0.72687	0.754584	0.730923	1.03744	0.746964	0.689571	0.812454	0.749663
	AP2A2	adaptor-related protein complex 2, alpha 2 subunit	0.898844	0.690474	0.868851	0.761443	0.831842	0.759019	0.678233	0.739421	0.707987	0.693712	0.693947	0.69565	0.804903	0.752129	0.697824	0.751619
	STX17	syntaxin 17	0.669632	0.551192	0.688211	0.781672	0.769055	0.959612	0.819194	0.955687	0.68387	0.758299	0.764001	0.925057	0.672677	0.875887	0.782807	0.777123
	SYT17	synaptotagmin XVII	0.890561	0.781523	0.945629	0.971726	0.743179	0.738465	0.677761	0.775348	0.677189	0.829888	0.76974	0.715857	0.89736	0.733688	0.748169	0.793072
	COPZ2	coatomer protein complex, subunit zeta 2	0.51652	0.450514	0.731076	0.889431	0.792107	0.611907	0.909062	0.899888	0.928531	0.929727	0.873111	1.00593	0.646885	0.803241	0.934325	0.794817
	STXBP1	syntaxin binding protein 1	0.971282	0.781593	0.780182	0.802027	0.651654	0.538502	0.542647	0.631712	1.03307	0.980578	1.02863	0.876831	0.833771	0.591129	0.979775	0.801558
	COPG1	coatomer protein complex, subunit gamma 1	0.37161	0.409311	0.432005	0.58842	0.98873	0.759934	0.949084	1.05199	1.1722	1.04541	0.85135	1.03907	0.450337	0.937434	1.02701	0.804926
	STX1B	syntaxin 1B	0.743477	0.827285	0.8988	0.860686	0.866533	0.676047	1.02548	0.97208	0.642924	0.664006	0.770971	0.724775	0.832562	0.885034	0.700669	0.806088
	HUWE1	HECT, UBA and WWE domain containing 1	0.798806	0.705099	0.659066	0.684967	1.00339	0.601121	0.591023	0.680396	1.03232	1.03008	0.971279	0.952893	0.711985	0.718981	0.996643	0.809203
	VAMP7	vesicle-associated membrane protein 7	0.773118	0.817981	0.95729	0.84942	0.768245	0.75983	0.666363	0.604169	0.998257	0.877027	0.827028	0.833142	0.849452	0.699652	0.883864	0.810989
	COPE	coatomer protein complex, subunit epsilon	0.72146	0.628317	0.804044	0.680511	0.789275	1.09209	0.82484	0.927502	0.773255	0.820348	0.792869	0.924971	0.708583	0.908427	0.827861	0.814957
	COPG2	coatomer protein complex, subunit gamma 2	0.730722	0.66898	0.956466	0.857084	0.81661	0.888684	0.72822	0.822511	0.890727	0.868056	0.745162	0.996154	0.803313	0.814006	0.875024	0.830781
	SYT3	synaptotagmin III	0.660946	0.56144	0.795329	0.80096	0.781806	0.897761	0.792727	0.948258	0.782179	1.15673	0.846258	0.956655	0.704669	0.855138	0.935457	0.831755
	AP1S3	adaptor-related protein complex 1, sigma 3 subunit	1.10369	0.988523	1.05677	1.13135	0.974611	1.00006	0.7966	0.974201	0.522275	0.450928	0.525001	0.470098	1.07008	0.936369	0.492076	0.832843
	FAM62C	family with sequence similarity 62 (C2 domain containing), member C	0.525376	0.558012	0.764087	0.633039	0.827083	0.997963	0.701579	0.936584	0.990679	1.13549	0.980852	1.02471	0.620128	0.865802	1.03293	0.839621
	STXBP6	syntaxin binding protein 6 (amisyn)	0.742564	0.520884	0.841497	0.771869	0.85065	1.0342	0.729738	0.815025	0.839	0.996043	0.876096	1.08876	0.719204	0.857404	0.949976	0.842195
	C4orf16	chromosome 4 open reading frame 16	0.73109	0.708625	0.815256	0.781067	0.867172	0.907509	0.767111	0.85543	0.943186	1.00927	0.823487	0.974224	0.759009	0.849305	0.937543	0.848619
	PREB	prolactin regulatory element binding	0.785474	1.05999	1.13834	1.05348	0.695407	0.584149	0.557667	0.596329	0.83473	1.09347	0.927399	0.861118	1.00932	0.608388	0.929179	0.848962
	AP2M1	adaptor-related protein complex 2, mu 1 subunit	1.0178	0.877933	1.01781	1.30578	0.661953	0.550825	0.629892	0.610733	0.758816	0.738315	1.05245	0.983793	1.05483	0.613351	0.883343	0.850508
	DTNBP1	dystrobrevin binding protein 1	0.861578	0.725683	0.771286	0.802051	0.869268	0.88947	0.706067	0.863863	0.805826	0.959483	1.00636	0.947107	0.790149	0.832167	0.929695	0.85067
	HPS3	Hermansky-Pudlak syndrome 3	0.807071	0.696587	0.92406	0.885389	0.73269	0.83759	0.670435	0.846975	0.958363	0.87585	1.10272	0.871367	0.828277	0.771923	0.952074	0.850758
	HPS6	Hermansky-Pudlak syndrome 6	0.636867	0.624442	0.719825	0.71498	0.888761	0.782768	0.978835	1.0073	0.785067	0.76106	0.984772	1.33032	0.674028	0.914416	0.965305	0.85125
	DNM3	dynamin 3	0.892723	0.791976	0.986196	0.940637	0.959611	0.904533	0.774599	0.768462	0.759055	0.819466	0.738616	0.895404	0.902883	0.851801	0.803135	0.852607
	STX7	syntaxin 7	1.02309	0.694338	0.820844	0.781385	1.01529	0.594337	0.788556	0.783138	0.94016	0.891095	0.991627	0.917755	0.829914	0.79533	0.935159	0.853468
	HPS5	Hermansky-Pudlak syndrome 5	0.9577	0.895898	1.0388	1.09887	0.842518	0.928472	0.83564	0.812709	0.774465	0.724618	0.674703	0.695269	0.997817	0.854835	0.717264	0.856639
	SAR1A	SAR1 gene homolog A (S. cerevisiae)	0.956664	0.755032	0.96231	0.901436	0.793144	0.924941	0.712948	0.836864	0.868235	0.936333	0.823423	0.864469	0.89386	0.816974	0.873115	0.861317
	SNAP23	synaptosomal-associated protein, 23kDa	0.918127	1.14829	1.0952	0.95111	0.941028	0.337142	0.282131	0.299869	1.28235	1.32059	0.871127	0.9083	1.02818	0.465043	1.09559	0.862938
	AP3B2	adaptor-related protein complex 3, beta 2 subunit	0.758563	0.670701	0.839959	0.797149	0.869937	0.587352	0.665048	0.782454	0.957244	1.06956	1.14902	1.22966	0.766593	0.726197	1.10137	0.864721
	SYT16	synaptotagmin XVI	1.11735	0.957994	1.13603	1.11435	0.841042	0.838183	0.680924	0.889876	0.663871	0.726541	0.79679	0.647554	1.08143	0.812506	0.708689	0.867542
	EHD3	EH-domain containing 3	0.634981	0.676199	1.08804	1.13429	0.728501	0.801468	1.0327	0.988269	0.856269	0.859403	0.817374	0.903955	0.883378	0.887736	0.85925	0.876788
	AP1G2	adaptor-related protein complex 1, gamma 2 subunit	0.758563	0.937074	0.82088	0.708036	0.869937	0.857055	1.03866	0.902607	0.957244	0.864902	0.859567	0.961673	0.806138	0.917065	0.910846	0.878017
	VAMP2	vesicle-associated membrane protein 2 (synaptobrevin 2)	1.14259	0.929842	1.00697	0.783042	0.798912	0.785492	0.665875	0.674469	0.948512	1.0297	0.954146	0.845687	0.965611	0.731187	0.944511	0.880436
	AP1S2	adaptor-related protein complex 1, sigma 2 subunit	1.11268	1.17568	1.18312	1.13511	0.815803	0.68407	0.663956	0.785696	0.830712	0.57691	0.571116	1.05159	1.15165	0.737381	0.757582	0.882203
	AP1GBP1	AP1 gamma subunit binding protein 1	0.762504	0.641179	0.918805	0.865023	1.00697	1.00959	0.84362	0.901778	0.959788	0.952558	0.76604	0.978369	0.796878	0.94049	0.914189	0.883852
	SYT10	synaptotagmin X	0.766008	0.94252	0.922554	0.930739	0.883057	0.71217	0.974905	0.849426	0.719474	0.833573	0.969049	1.13084	0.890455	0.854889	0.913235	0.886193
	DNM2	dynamin 2	0.697206	0.747811	0.642052	0.830126	0.817977	0.664077	0.88207	0.591308	0.896439	1.09881	1.44869	1.33941	0.729299	0.738858	1.19584	0.887998
	AP4E1	adaptor-related protein complex 4, epsilon 1 subunit	0.706409	0.811347	0.971118	1.13691	0.889442	0.82466	1.23049	1.06626	0.74596	0.800283	0.668498	0.840004	0.906446	1.00271	0.763686	0.890948
	RGS6	regulator of G-protein signaling 6	0.995085	1.13286	1.21042	1.14802	0.799109	0.607509	0.697407	0.905973	1.18449	0.693447	0.750942	0.587668	1.1216	0.752499	0.804136	0.892744
	ENG	endoglin (Osler-Rendu-Weber syndrome 1)	1.05833	1.17941	1.61263	1.23292	0.635868	0.555615	0.659426	0.65706	0.793754	0.804187	0.788446	0.736359	1.27082	0.626992	0.780686	0.892834
	VAMP8	vesicle-associated membrane protein 8 (endobrevin)	1.28581	0.943724	1.02271	1.1615	0.895326	0.622089	0.774097	0.732047	0.938621	0.676198	0.822464	0.85526	1.10344	0.75589	0.823136	0.894154
	SYT8	synaptotagmin VIII	0.626043	0.779528	0.715179	0.776358	0.922047	1.13517	0.804071	0.907274	0.9862	0.973066	0.96109	1.14492	0.724277	0.94214	1.01632	0.894245
	CLTC	clathrin, heavy chain (Hc)	0.778145	0.906802	1.08865	0.677042	0.950063	0.857814	0.824639	0.763473	0.997995	1.0042	0.931419	0.974417	0.86266	0.848998	0.977008	0.896222
	VAPB	VAMP (vesicle-associated membrane protein)-associated protein B and C	1.02524	0.866825	0.859574	0.913012	0.847692	0.808474	0.764236	0.739456	1.19699	1.06951	0.84499	0.832027	0.916162	0.789964	0.98588	0.897336
	STX3	syntaxin 3	0.793325	0.887509	1.10779	1.07392	0.925379	0.709084	0.879822	0.881517	0.804364	0.857851	0.919561	0.952185	0.965635	0.848951	0.88349	0.899359
	SYT5	synaptotagmin V	1.11268	0.993966	1.03708	0.921054	0.815803	0.560194	0.746117	0.690607	0.830712	0.855905	1.06584	1.22681	1.0162	0.70318	0.994818	0.904731
	HPS1	Hermansky-Pudlak syndrome 1	0.786511	0.780422	0.770561	0.931214	0.919825	0.578427	0.699607	0.806649	0.934396	1.00195	1.28087	1.37003	0.817177	0.751127	1.14681	0.905038
	SYT14	synaptotagmin XIV	0.820532	0.966971	1.03973	1.0913	0.974284	0.820549	0.82941	1.12962	0.631238	0.839834	0.850295	0.953208	0.979635	0.938465	0.818644	0.912248
	SEC31A	SEC31 homolog A (S. cerevisiae)	0.628134	0.710702	0.872125	0.811134	0.935574	0.821636	0.890501	0.992822	1.33839	1.00489	0.879508	1.09993	0.755524	0.910133	1.08068	0.915445
	STX19	syntaxin 19	0.874781	0.822915	0.919898	0.884436	1.03407	0.778188	0.952978	1.13092	0.881169	0.878758	0.791524	1.04253	0.875507	0.97404	0.898495	0.916014
	VAMP3	vesicle-associated membrane protein 3	1.07568	1.21419	1.15197	1.06772	0.773221	1.16024	0.518451	0.607514	0.511034	0.838522	0.996851	1.08502	1.12739	0.764856	0.857856	0.916701
	SAR1B	SAR1 homolog B (S. cerevisiae)	0.666413	0.730244	0.854064	1.05511	0.897956	0.721055	1.13279	0.931396	0.918445	0.940499	0.894896	1.26315	0.826457	0.920799	1.00425	0.917168
	SYT2	synaptotagmin II	0.925456	0.868251	0.921709	0.919104	1.05846	1.03829	0.758579	0.834941	0.822356	0.961855	0.936794	1.00426	0.90863	0.922565	0.931318	0.920838
	SYT7	synaptotagmin VII	0.972752	0.907311	1.04907	0.841275	0.692921	0.775684	0.864664	0.986217	0.992856	1.189	0.916346	0.873827	0.942602	0.829872	0.993006	0.921827
	CACNA1I	calcium channel, voltage-dependent, T type, alpha 1I subunit	0.894637	0.97065	1.10333	0.978439	0.751416	0.737248	0.718084	0.755675	1.21788	0.929502	1.05536	1.04376	0.986764	0.740606	1.06162	0.929665
	AP1S1	adaptor-related protein complex 1, sigma 1 subunit	0.987931	0.859991	0.884197	1.03144	0.919388	0.702326	0.765773	0.95791	0.889955	0.992025	1.04655	1.11974	0.940891	0.836349	1.01207	0.929769
	AP1B1	adaptor-related protein complex 1, beta 1 subunit	0.981737	1.08294	1.27572	0.916593	0.801763	0.742828	0.589462	0.722709	1.03531	1.13366	0.92821	0.973851	1.06425	0.714191	1.01776	0.932066
	LYST	lysosomal trafficking regulator	1.09062	0.863025	1.0641	1.30373	0.875806	0.541082	0.633497	0.861131	0.797748	0.882898	1.17488	1.09856	1.08037	0.727879	0.988521	0.932256
	AP4M1	adaptor-related protein complex 4, mu 1 subunit	1.09099	0.932146	1.13815	1.16132	1.13243	0.76689	0.62857	0.638233	1.24748	0.930758	0.782349	0.74533	1.08065	0.791532	0.926481	0.932888
	SEC24B	SEC24 related gene family, member B (S. cerevisiae)	0.800401	1.06869	0.913427	0.797952	0.930022	1.40066	1.00892	1.07872	0.899987	0.793069	0.753966	0.760233	0.895118	1.10458	0.801814	0.933837
	STXBP5	syntaxin binding protein 5 (tomosyn)	0.937209	0.857658	0.893403	1.02345	1.05112	0.867612	0.6883	0.933457	1.09992	0.897979	0.793076	1.17264	0.927929	0.885122	0.990905	0.934652
	CACNA1E	calcium channel, voltage-dependent, R type, alpha 1E subunit	1.25194	1.27331	1.26355	1.18551	0.824986	0.658962	0.777436	0.698986	0.781651	0.786979	0.88442	0.832	1.24358	0.740093	0.821263	0.934978
	AP3M1	adaptor-related protein complex 3, mu 1 subunit	0.866255	0.786362	1.03321	1.1758	0.989178	0.951923	0.716618	0.895374	0.927421	0.862117	0.833051	1.18701	0.965407	0.888274	0.952401	0.935361
	EHD4	EH-domain containing 4	0.698656	0.748808	0.782897	0.848366	0.914174	0.931221	1.08989	0.911788	1.03074	0.873992	0.954296	1.45126	0.769682	0.961769	1.07757	0.936341
	STX4	syntaxin 4	1.00205	0.955179	1.04397	1.40552	1.1629	0.834976	0.941309	0.835137	0.726135	0.791812	0.750376	0.804612	1.10168	0.94358	0.768234	0.93783
	AP3B1	adaptor-related protein complex 3, beta 1 subunit	0.894637	0.818768	0.826318	0.854704	0.751416	0.564406	0.763805	0.915919	1.21788	1.04087	1.2235	1.39196	0.848606	0.748886	1.21855	0.938682
	SYT12	synaptotagmin XII	1.04341	1.47676	1.55289	1.46917	0.704378	0.626919	0.748339	0.914936	0.577303	0.549333	0.737783	0.917193	1.38556	0.748643	0.695403	0.943202
	SYT11	synaptotagmin XI	0.687939	0.722992	0.892101	1.09578	1.04657	0.730712	1.05141	1.10586	1.05088	1.0661	0.780652	1.09339	0.849704	0.98364	0.997757	0.9437
	CACNA1D	calcium channel, voltage-dependent, L type, alpha 1D subunit	1.03717	0.88268	0.961363	1.28972	1.01489	0.739572	1.05066	1.01096	0.808048	0.829756	0.800203	0.920458	1.04273	0.954019	0.839616	0.945456
	STX12	syntaxin 12	0.726752	0.71667	1.01527	1.25668	0.980888	0.76796	0.932355	1.05669	1.07553	0.920156	0.853368	1.0459	0.928844	0.934472	0.97374	0.945685
	CACNA1F	calcium channel, voltage-dependent, L type, alpha 1F subunit	0.876231	0.900762	1.18427	1.09739	0.930982	0.856007	0.748987	0.817243	0.991795	1.14701	0.846797	0.952839	1.01467	0.838305	0.984611	0.94586
	AP1M2	adaptor-related protein complex 1, mu 2 subunit	1.04481	0.600258	0.930136	0.649526	1.00698	0.897264	0.795839	0.915903	1.06863	1.23417	1.07702	1.13334	0.806182	0.903997	1.12829	0.946156
	SYT1	synaptotagmin I	1.04776	0.869898	1.08187	1.05684	0.87952	0.892911	0.790766	0.820598	1.06396	1.01051	0.903363	0.948025	1.01409	0.845949	0.981464	0.947168
	SNAP25	synaptosomal-associated protein, 25kDa	0.916661	1.04983	1.07593	0.908146	1.1869	1.0502	0.633346	0.778922	0.975379	0.937851	0.910724	0.983433	0.987642	0.912342	0.951847	0.95061
	SYT13	synaptotagmin XIII	0.629961	0.600759	0.833097	0.811835	0.943701	0.725433	1.17745	1.14723	0.872842	0.911347	0.954182	1.80757	0.718913	0.998453	1.13648	0.951283
	SEC23A	Sec23 homolog A (S. cerevisiae)	1.15264	1.067	1.19037	0.81572	0.967708	0.9552	0.799129	0.915372	0.804483	0.957802	0.93091	0.878593	1.05643	0.909352	0.892947	0.952911
	TBC1D15	TBC1 domain family, member 15	0.76059	0.924523	1.16711	1.15807	0.927842	0.904393	0.955408	1.1282	0.692592	0.729473	0.852645	1.26075	1.00257	0.97896	0.883866	0.955133
	CACNA1S	calcium channel, voltage-dependent, L type, alpha 1S subunit	0.85488	1.00084	1.26033	0.984728	0.984427	0.837426	0.774797	0.760964	0.991016	0.989861	0.992942	1.03106	1.0252	0.839403	1.00122	0.955273
	SYT9	synaptotagmin IX	0.930052	0.893134	0.884423	0.880781	1.01787	1.0793	0.853503	0.882507	0.838045	1.00389	0.867034	1.33849	0.897097	0.958296	1.01187	0.955753
	RASA1	RAS p21 protein activator (GTPase activating protein) 1	0.878152	0.959212	1.19741	0.948513	1.00733	1.01835	0.863012	0.813765	0.972826	0.982984	0.947035	0.893652	0.995823	0.925614	0.949124	0.956854
	CLTA	clathrin, light chain (Lca)	0.833341	1.04219	1.25895	0.810596	0.990303	1.03904	1.05764	1.14187	0.861002	0.798478	0.808899	0.847122	0.986268	1.05721	0.828875	0.957452
	SYT15	synaptotagmin XV	1.00751	0.961557	1.11488	1.06688	0.985065	0.860078	0.69342	0.883801	0.921987	1.06659	0.964645	0.9661	1.03771	0.855591	0.979829	0.957709
	STXBP2	syntaxin binding protein 2	0.961732	1.07677	0.947451	1.37042	0.968678	0.659119	0.874649	0.81776	1.02154	0.918948	0.944668	0.944594	1.08909	0.830052	0.957437	0.958861
	LMAN1	lectin, mannose-binding, 1	1.0848	1.0355	1.08439	0.947602	1.00103	0.944801	0.92195	0.798666	1.01618	0.981974	0.855713	0.836319	1.03807	0.916611	0.922546	0.959076
	STX6	syntaxin 6	0.272104	1.19967	1.61008	1.47843	0.214863	0.731557	0.821009	0.836773	1.10957	1.30965	1.0189	0.971091	1.14007	0.651051	1.1023	0.964474
	VAMP4	vesicle-associated membrane protein 4	0.742153	1.04166	1.20475	1.09738	0.980129	0.808522	0.839228	0.957649	1.06611	1.0832	0.904787	0.908514	1.02148	0.896382	0.990652	0.969506
	CAV2	caveolin 2	1.00873	0.966859	1.49958	1.02253	0.815833	0.797256	0.792921	0.843617	0.980237	0.994963	0.846842	1.08708	1.12442	0.812407	0.977281	0.971371
	STX11	syntaxin 11	1.14259	1.18642	1.43094	1.60737	0.798912	0.666276	0.483404	0.503768	0.948512	1.09648	0.934311	0.879656	1.34183	0.61309	0.964739	0.973219
	AP3S1	adaptor-related protein complex 3, sigma 1 subunit	1.1714	1.09101	1.20093	1.15034	0.843648	0.528034	0.679221	0.825483	0.904327	0.962935	1.16207	1.16087	1.15342	0.719097	1.04755	0.973356
	SNX26	sorting nexin 26	0.893454	0.916954	0.923051	1.18373	0.969549	0.77454	1.07079	0.917827	1.06134	0.935834	0.877635	1.18514	0.979297	0.933177	1.01499	0.975821
	AP4B1	adaptor-related protein complex 4, beta 1 subunit	0.869683	1.28363	1.19391	0.859215	0.757087	0.896236	0.944812	1.05322	0.88167	1.01584	1.0666	0.896776	1.05161	0.912839	0.965223	0.976558
	AP3M2	adaptor-related protein complex 3, mu 2 subunit	0.946844	0.811224	1.07342	1.07495	0.753843	0.80327	0.753177	0.849391	1.08583	1.10494	1.09902	1.36919	0.976609	0.78992	1.16474	0.977091
	STX8	syntaxin 8	1.1148	1.19786	1.45612	0.984395	1.02656	0.975821	0.836738	1.12587	1.00169	0.696512	0.703315	0.615592	1.18829	0.991248	0.754278	0.97794
	AP1M1	adaptor-related protein complex 1, mu 1 subunit	1.02309	1.07644	1.0617	1.17094	1.01529	1.01007	0.826388	0.761419	0.94016	0.940093	0.840319	1.07143	1.08304	0.90329	0.948001	0.978111
	CACNA1A	calcium channel, voltage-dependent, P/Q type, alpha 1A subunit	0.805125	0.903341	1.20404	1.35893	0.852347	0.678893	0.763531	0.652957	0.952199	1.06687	1.1101	1.41886	1.06786	0.736932	1.13701	0.980599
	AP3S2	adaptor-related protein complex 3, sigma 2 subunit	0.864208	1.11297	1.25232	0.845044	0.746504	0.874884	1.01338	0.873163	0.821534	1.07945	1.235	1.07739	1.01863	0.876984	1.05335	0.982988
	SYT6	synaptotagmin VI	0.892186	0.799867	0.789333	0.858177	0.95603	0.958204	0.824527	0.95229	1.2856	1.15739	0.975308	1.36704	0.834891	0.922763	1.19633	0.984662
	M6PRBP1	mannose-6-phosphate receptor binding protein 1	0.852821	1.13213	1.55797	1.24158	0.826853	0.98499	0.951142	0.967316	0.91776	0.833024	0.817777	0.73998	1.19612	0.932575	0.827135	0.985278
	EHD1	EH-domain containing 1	1.01203	0.841486	1.39181	1.03859	0.73341	0.799109	0.683805	0.899916	1.2138	1.16232	1.03316	1.04835	1.07098	0.77906	1.11441	0.98815
	STX16	syntaxin 16	0.662729	1.04032	1.29399	1.23663	0.642521	1.1485	1.18052	1.18189	0.73352	1.02454	0.888415	0.857816	1.05842	1.03836	0.876072	0.990949
	ITGA3	integrin, alpha 3 (antigen CD49C, alpha 3 subunit of VLA-3 receptor)	0.743993	0.751065	1.00268	0.659853	1.30562	1.18109	1.10521	1.24139	0.967322	1.0876	0.83072	1.02133	0.789397	1.20833	0.976741	0.991489
	CAV1	caveolin 1, caveolae protein, 22kDa	0.951915	0.950686	1.27184	1.00341	1.03217	0.970424	0.856993	0.995018	1.02766	0.98724	0.929153	0.927647	1.04446	0.963651	0.967924	0.992013
	HPS4	Hermansky-Pudlak syndrome 4	0.833613	0.853954	0.985746	0.95213	0.75833	0.910914	0.959804	1.09913	0.906197	0.879894	1.11724	1.67134	0.906361	0.932045	1.14367	0.994024
	STXBP3	syntaxin binding protein 3	0.742153	0.964945	1.59186	0.825865	0.980129	0.934406	1.01082	0.968155	1.06611	1.15898	0.859172	0.845773	1.03121	0.973377	0.982508	0.995697
	RAB3A	RAB3A, member RAS oncogene family	1.05312	0.931279	1.12216	0.902969	1.35217	1.02636	0.887323	0.843733	1.02409	1.02677	0.963554	0.859049	1.00238	1.0274	0.968366	0.999381
	STX5	syntaxin 5	1.47265	0.935596	1.13797	0.952575	0.836234	0.570473	0.675569	0.71241	1.11339	1.12414	1.18391	1.31121	1.1247	0.698671	1.18316	1.00218
	STXBP4	syntaxin binding protein 4	0.72602	0.881228	0.955479	1.09846	0.957609	1.09226	1.11432	1.12821	0.91904	1.02582	0.910719	1.24767	0.915297	1.0731	1.02581	1.00474
	CAV3	caveolin 3	1.21188	1.24047	1.84239	1.26878	0.789783	0.774012	0.627887	0.664572	0.933887	0.957705	0.809296	0.962026	1.39088	0.714063	0.915728	1.00689
	AP4S1	adaptor-related protein complex 4, sigma 1 subunit	1.10515	0.866636	1.16759	0.976068	1.10148	1.20723	1.00061	1.00975	0.966269	0.900538	0.856035	0.930815	1.02886	1.07976	0.913414	1.00735
	GBF1	golgi brefeldin A resistant guanine nucleotide exchange factor 1	1.04776	1.10895	1.0748	0.998363	0.87952	0.791009	0.768297	0.87793	1.06396	1.37359	1.04164	1.1038	1.05747	0.829189	1.14575	1.0108
	SNAP29	synaptosomal-associated protein, 29kDa	1.29724	0.971869	1.01474	0.81238	1.03816	0.837202	0.853517	0.907618	0.871281	0.99426	1.39734	1.18155	1.02406	0.909125	1.11111	1.01476
	COPZ1	coatomer protein complex, subunit zeta 1	0.975504	0.811611	1.0861	0.84348	0.942016	0.949429	0.81162	0.908969	1.08717	1.33301	1.15803	1.27706	0.929173	0.903008	1.21382	1.01533
	STX2	syntaxin 2	0.895437	1.07022	0.943976	0.973992	0.851195	0.676985	0.852367	0.841134	1.13567	1.09188	1.23776	1.6344	0.970906	0.80542	1.27493	1.01708
	CACNA1G	calcium channel, voltage-dependent, T type, alpha 1G subunit	0.766054	0.602837	0.776582	0.857909	0.858368	1.30398	1.47919	1.59239	1.04169	1.05741	0.883436	0.993462	0.750845	1.30848	0.993999	1.01777
	RICS	Rho GTPase-activating protein	1.0891	1.2556	1.2408	1.00064	0.929477	0.725426	0.692491	0.820505	1.62236	0.875978	1.05101	0.969908	1.14653	0.791975	1.12981	1.02277
	DNM1	dynamin 1	0.916879	0.988093	1.37839	1.09177	0.92085	0.973555	0.881407	0.991196	1.03546	1.08934	1.0085	1.00685	1.09378	0.941752	1.03504	1.02352
	SYT4	synaptotagmin IV	0.918127	1.03716	1.25227	1.10171	0.941028	0.992736	0.927614	0.934583	1.28235	1.10581	0.885612	0.946904	1.07732	0.948991	1.05517	1.02716
	CACNA1B	calcium channel, voltage-dependent, N type, alpha 1B subunit	1.19467	1.18352	1.3978	1.54699	0.893212	0.659557	0.774625	0.793515	0.80987	0.966355	0.961838	1.16986	1.33075	0.780227	0.976982	1.02932
	CLTB	clathrin, light chain B	1.03482	0.968508	1.20739	0.941418	0.948001	0.956011	0.972243	0.964256	1.18087	1.18392	1.01165	1.09823	1.03803	0.960128	1.11867	1.03894
	PTGES2	prostaglandin E synthase 2	0.98547	1.17798	1.28456	1.41917	0.829171	0.717847	1.16107	0.973714	0.977061	0.99651	0.888004	1.06634	1.21679	0.92045	0.98198	1.03974
	IQSEC1	IQ motif and Sec7 domain 1	0.682968	0.929791	1.08989	0.978352	1.63947	0.904587	0.935717	1.23774	1.04382	1.07181	1.00185	1.00917	0.920251	1.17938	1.03166	1.04376
	AP1G1	adaptor-related protein complex 1, gamma 1 subunit	1.2959	0.971143	1.10677	1.0097	0.920071	0.81708	0.737155	0.833709	1.26449	1.27205	1.10295	1.25733	1.09588	0.827004	1.22421	1.04903
	STX10	syntaxin 10	0.773118	1.21102	1.15115	1.02272	0.768245	1.06941	1.03666	1.20793	0.998257	1.1798	1.17157	1.04664	1.0395	1.02056	1.09907	1.05304
	CACNA1C	calcium channel, voltage-dependent, L type, alpha 1C subunit	1.28355	0.984664	1.11592	1.22637	1.03924	0.883755	0.922598	0.975746	0.990122	1.09937	1.08102	1.24478	1.15262	0.955336	1.10382	1.07059
	AP2S1	adaptor-related protein complex 2, sigma 1 subunit	0.974053	0.897109	1.06648	1.15841	0.914954	0.708289	0.84593	0.750754	1.17874	1.30194	1.44604	1.61255	1.02401	0.804982	1.38482	1.07127
	CDKN2A	cyclin-dependent kinase inhibitor 2A (melanoma, p16, inhibits CDK4)	0.794962	0.806471	1.26149	0.969273	1.44397	1.30624	1.23966	1.11322	1.05279	1.01567	0.842931	1.05413	0.958048	1.27577	0.99138	1.07507
	AP3D1	adaptor-related protein complex 3, delta 1 subunit	0.881094	1.18413	1.28027	1.38523	1.24732	0.939848	0.952289	1.10928	0.943633	1.26252	0.952821	0.947472	1.18268	1.06219	1.02661	1.09049
	ARF1	ADP-ribosylation factor 1	1.10441	1.04945	1.15114	0.914285	1.15987	1.05135	0.943426	1.12791	1.14407	1.21015	1.06058	1.23946	1.05482	1.07064	1.16357	1.09634
	STX1A	syntaxin 1A (brain)	0.961245	1.0339	1.12376	0.979218	1.43435	1.1363	1.4659	1.26096	1.08215	0.992213	0.907599	0.961985	1.02453	1.32438	0.985986	1.11163
	RACGAP1	Rac GTPase activating protein 1	1.43102	1.40581	1.54278	1.60552	0.838767	0.894045	0.802577	0.949084	0.908568	0.996559	0.879042	1.1188	1.49628	0.871119	0.975742	1.11438
	AP2A1	adaptor-related protein complex 2, alpha 1 subunit	1.0064	1.05419	1.68249	1.23869	0.988692	1.07253	1.01947	1.31397	1.0456	1.23605	0.951506	0.965871	1.24544	1.09867	1.04976	1.13129
	CACNA1H	calcium channel, voltage-dependent, T type, alpha 1H subunit	1.28581	0.924509	1.41991	1.25765	0.895326	0.876945	0.868911	0.841496	0.938621	1.3871	1.43929	1.48032	1.22197	0.87067	1.31133	1.13466
	HSPA8	heat shock 70kDa protein 8	1.14487	1.08465	0.997231	1.32184	1.26296	1.18205	1.09775	1.39031	0.920653	1.01512	1.24811	1.05207	1.13715	1.23327	1.05899	1.14313
